# Supplementary material for: Minocycline Ameliorates Staphylococcus aureus-Induced Neuroinflammation and Anxiety-like Behaviors by Regulating the TLR2 and STAT3 Pathways in Microglia
Source: Brain Sci. 2025 Jan 28;15(2):128. doi: 10.3390/brainsci15020128 (PMC11853265; doi:10.3390/brainsci15020128)
Supplement: Supplementary file 1 [file brainsci-15-00128-s001.zip]

Archive with 1 entries (1 files):
- brainsci-3440783-supplementary.pdf
